# Supplementary material for: A circular RNA activated by TGFβ promotes tumor metastasis through enhancing IGF2BP3-mediated PDPN mRNA stability
Source: Nat Commun. 2023 Oct 28;14:6876. doi: 10.1038/s41467-023-42571-1 (PMC10613289; doi:10.1038/s41467-023-42571-1)
Supplement: Supplementary file 3 — Source Data [file 41467_2023_42571_MOESM3_ESM.xlsx]

## Sheet: Fig.1
	Fig.1a Heatmap data						Fig.1c						Fig.1d						Fig.1k
		Unteated		TGFβ			TGFβ (ng/mL)	0	1.01804	1.05327	0.93261		Time (days)	0	1.06353	1.02114	0.9208				Cyt			Nuc
		#1	#2	#1	#2			0.5	1.109	1.1242	1.06285			0.5	1.8361	1.74907	1.88139		A549	Actin	0.9159	0.9144	0.9141	0.0841	0.0856	0.0859
	hsa_circ_0002220	-0.842394	-0.842394	0.558237	1.12655			1	1.59223	1.48974	1.57872			1	4.13957	4.28183	4.20549			U6	0.0777	0.0771	0.0775	0.9223	0.9229	0.9225
	hsa_circ_0056856	-0.64288	-1.05949	0.938258	0.76411			2	2.74818	2.54984	2.344			2	8.74673	8.96519	7.5101			circITGB6	0.5563	0.5115	0.5048	0.4437	0.4885	0.4952
	hsa_circ_0001610	-1.05449	-0.387236	0.129748	1.31197			5	41.6229	39.1577	39.6319			3	43.5255	43.7415	42.3791
	hsa_circ_0000972	-0.70874	-0.991474	0.663958	1.03626			10	43.5961	41.4683	39.0923			5	46.6906	47.3955	45.1268		Capan-2	Actin	0.9185	0.9207	0.9202	0.0815	0.0793	0.0798
	hsa_circ_0009043	-1.25107	-0.109881	1.1788	0.182143															U6	0.1894	0.1885	0.1787	0.8106	0.8115	0.8113
	hsa_circ_0000231	0.35424	1.19624	-1.12274	-0.427743															circITGB6	0.6772	0.5975	0.6786	0.3228	0.4025	0.3214
	hsa_circ_0001006	0.955991	0.729997	-1.09981	-0.586181
	hsa_circ_0001573	1.06796	0.611083	-1.03501	-0.644035
	hsa_circ_0069982	0.732754	0.988966	-0.898681	-0.823038
	hsa_circ_0000566	1.2178	0.417634	-0.766586	-0.868846
	hsa_circ_0031607	1.32908	0.210004	-0.719182	-0.819898
	hsa_circ_0006633	0.0263463	1.40521	-0.71578	-0.71578
	hsa_circ_0001355	0.907479	0.823555	-0.865517	-0.865517
	hsa_circ_0025768	0.485775	1.17607	-0.830925	-0.830925
	hsa_circ_0139171	0.684024	1.0306	-0.857313	-0.857313
	hsa_circ_0001460	0.111683	1.37306	-0.742372	-0.742372
	hsa_circ_0008359	0.81613	0.914523	-0.865326	-0.865326
	hsa_circ_0002928	0.993166	0.728765	-0.860965	-0.860965

## Sheet: Fig.2
	Fig.2f						Fig.2j			Fig.2l
		Untreated		TGFβ			Vec	circITGB6		Scr	sh1	sh2
	Scr	0.976	1.024	9.325	9.86		234000	33200000		7190000	1300000	641000
	circITGB6-sh1	0.535	0.415	0.616	0.653		31300	6540000		1210000	1130000	785000
	circITGB6-sh2	0.467	0.369	0.616	0.627		208000	11800000		8420000	1420000	573000
							128000	8500000		5730000	1080000	625000
							41100	2610000		6270000	1560000	1010000
							58500	6350000		8910000	2030000	856000
							91000	5330000		9260000	973000	498000
								13800000
								9790000

## Sheet: Fig.3
	Fig.3e				Fig.3f
	Vec	WT	CD		Vec	WT	CD
	14300000	904000000	59600000		0	10	3
	24000000	325000000	32900000		3	13	4
	4570000	252000000	10200000		1	15	0
	7370000	231000000	15000000		2	9	1
	34700000	153000000	61900000		2	11	2
	9600000	481000000	15800000		1	12	1
		216000000				10

## Sheet: Fig.5
	Fig.5e											Fig.5k
	(nM)	M1			M2			M1-mut				Vec	WT	MUT
	0.01	1.00571	0.994782	0.99951	1.00571	0.994782	0.99951	1.00571	0.994782	0.99951		242000	39700000	684000
	0.1	0.631175	0.617185	0.619856	0.884637	0.943533	0.974859	0.955466	1.04884	1.09231		223000	22000000	150000
	1	0.417449	0.412793	0.411847	0.864802	0.883719	0.864891	1.05293	0.959127	1.02713		136000	10000000	148000
	10	0.219427	0.219477	0.220063	0.864802	0.913645	0.89067	0.930594	1.07768	0.939563		111000	6190000	164000
	100	0.044375	0.045487	0.044099	0.893291	0.878632	0.90696	0.945745	1.08454	1.08151		88100	3670000	128000
												51300	3260000	94600
												38300	5700000	29700
												30600	14000000	46600
													8360000

## Sheet: Fig.6
	Fig.6a								Fig.6c								Fig.6d											Fig.6h
		Vec		OE		CD				Untreated			TGFβ					Vec			WT			mut				vec		circITGB6
	CD164	1.00012	0.99988	0.98705	0.90476	1.33984	1.25936		A549	1	1.23499	1.08695	4.89182	4.87921	3.82599		0	1.1417	0.8557	1.0236	0.9172	1.2096	0.9014	1.0313	0.9147	1.0601		Scr	shPDPN	Scr	shPDPN
	CD44s	1.00737	0.992681	1.4151	1.37535	1.49335	1.56452		MCF10A	1.14937	1.02476	0.849021	11.6826	10.1263	10.9382		2	0.8252	0.67825	0.7029	0.83425	1.00315	0.8461	0.6896	0.65835	0.7119		58380000	14200000	9200000000	17300000
	MMP9	1.12152	0.891644	3.33453	3.24314	0.805718	0.680763										4	0.5087	0.5008	0.3822	0.7513	0.7967	0.7908	0.3479	0.402	0.3637		195100000	19400000	8580000000	17900000
	PDPN	0.985678	1.01453	21.9398	22.7356	1.09562	1.00928										6	0.34815	0.36885	0.35255	0.6947	0.58445	0.6931	0.30335	0.398	0.2914		35770000	34000000	1530000000	19800000
																	8	0.1876	0.2369	0.3229	0.6381	0.3722	0.5954	0.2588	0.394	0.2191		76030000	39700000	839000000	55400000
																	12	0.1349	0.17725	0.22545	0.4108	0.2809	0.4322	0.21145	0.27155	0.17915		120300000	28600000	3910000000	53300000
																												36900000	40700000	3700000000	49600000
																												57990000	17680000	1920000000	35900000
																												21950000		1390000000	11100000
																														3910000000	21200000
																															30800000

## Sheet: Fig.7
	Fig.7e								Fig.7h								Fig.7i
		siNC			siRNA					siNC			siRNA				siNC	siRNA
	IREC	0.832369	0.921467	1.13038	0.337699	0.294974	0.32233		0	1.03467	1.07739	0.897063	1.046	0.97235	0.98321		63600000	1550000
	PDPN	0.888842	1.13598	0.910257	0.457792	0.487285	0.283328		2	0.796078	0.752837	0.70728	0.30319	0.37457	0.34965		60100000	306000
	ITGB6	1.14266	0.901669	0.970591	0.939261	1.14912	0.907798		4	0.460292	0.330865	0.480962	0.25484	0.28682	0.25662		57900000	156000
									6	0.25736	0.237306	0.260987	0.210232	0.205889	0.200855		51900000	626000
									8	0.153289	0.166617	0.147458	0.123289	0.101894	0.12946		43600000	145000
									12	0.0715527	0.0862211	0.0769025	0.0556	0.04803	0.0399		96200000	434000
																	81500000	964000
																	69600000	378000

## Sheet: Supplemental Fig.1
	Supplemental Fig.1b									Supplemental Fig.1c									Supplemental Fig.1f
			Untreated			TGFβ						Untreated			TGFβ					Untreated			TGFβ
	MCF10A	has_circ_0000972	0.915	1.053	1.037	2.634	2.975	2.434		MCF10A	has_circ_0001460	1.03891	0.961091		0.002397	0.002729			HCT116	1	0.915259	1.09259	34.2115	34.1891	32.7685
		has_circ_0001610	1.066	1.139	1.037	0.673	0.637	0.633			has_circ_0001573	1.02096	0.979041		0.303984	0.316366			HT29	1.12885	1.05615	0.838764	69.8829	64.4064	52.6939
		has_circ_0002220	1.319	0.963	1.185	0.774	0.807	0.822			has_circ_0008359	1.07064	0.929363		0.654339	0.629949
		has_circ_0009043	1.017	0.855	1.15	0.934	0.921	0.547			has_circ_0000231	1.00475	1.00326	0.992038	0.55064	0.612097	0.533848
		circITGB6	1.041	0.937	1.025	23.369	24.868	24.607			has_circ_0002928	0.988344	1.01166		0.642694	0.649459
	A549	has_circ_0000972	1.048	1.098	0.869	2.636	3.183	2.758		AA549	has_circ_0001460	1.09287	0.907131		0.001155	0.001155
		has_circ_0001610	0.916	1.044	1.046	0.725	0.756	0.664			has_circ_0001573	0.938541	1.06146		0.509159	0.634354
		has_circ_0002220	0.84	0.967	1.232	0.98	1.133	1.077			has_circ_0008359	1.08153	0.918473		0.484027	0.456875
		has_circ_0009043	1.046	0.978	0.978	1.048	1.148	1.387			has_circ_0000231	1.02278	1.03436	0.945245	0.724974	0.672604	0.705156
		circITGB6	0.838	1.111	1.074	21.587	21.395	24.745			has_circ_0002928	0.908233	1.09177		1.02733	1.04252
	Supplemental Fig.1g								Supplemental Fig.1h										Supplemental Fig.1i														Supplemental Fig.1j								Supplemental Fig.1l
		Untreated			TGFβ					vec				QKI						Scr				sh1				sh2						Untreated			TGFβ					circITGB6			ITGB6
	MCF10A	0.855639	1.08107	0.925008	6.22094	5.59893	5.20087		circITGB6	1.022	0.978	1.075	0.876	1.269	1.465	0.957	1.438		circITGB6	1.174	0.852	1.323	0.756	1.335	1.299	1.18	1.267	1.095	1.154	0.876	0.958		MCF10A	0.894099	1.116	1.00219	6.27468	5.77886	6.39247		MCF10A	85.26	85.85	82.32	14.74	14.15	17.68
	A549	0.99256	1.0075	0.98949	9.322	7.43255	9.322		circSMAD2	0.975	1.226	1.104		3.971	3.561	4.211			circSMAD2	0.809	1.035	1.195		0.288	0.26	0.248		0.198	0.275	0.29			A549	1.06281	1.04416	0.901107	4.49225	4.31236	3.75135		A549	54.33	53.29	52.55	45.67	46.71	47.45
	HCT116	0.925	1.033	1.046	20.863	20.951	23.132		circGNB1	0.925	1.014	1.066		1.05	0.946	0.997			circGNB1	1.146	0.918	1.067		0.865	1.004	1.034		1.132	1.087	0.937			HCT116	1	1	1	3.07191	3.07191	3.84057
	HT29	0.968	1.006	1.027	4.565	4.59	4.172																										HT29	0.943856	1.20904	0.876303	3.93474	4.25193	3.60936

## Sheet: Supplemental Fig.2
	Supplemental Fig.2i
		Untreated			TGFβ
	circItgb6	1.17657	0.74356	1.14306	17.9092	14.18	15.0758

## Sheet: Supplemental Fig.3
	Supplemental Fig.3c									Supplemental Fig.3d								Supplemental Fig.3e												Supplemental Fig.3f												Supplemental Fig.3g
			Cyt			Nuc					vec			circITGB6						Scr			sh1			sh2						Scr			sh1			sh2					vec			circITGB6
	A549/circITGB6-OE	Actin	0.8367	0.8303	0.8359	0.1697	0.1633	0.1641		A549	0.9945	1.0197	0.9861	0.8952	0.9063	0.9507		HCC827	circITGB6	0.9821	0.9877	1.0309	0.0661	0.0682	0.0693	0.0472	0.0528	0.0551		HCT116	circITGB6	1.00282	1.00931	0.987992	0.043382	0.032286	0.028273	0.04084	0.040438	0.036562		days	Mean	SD	N	Mean	SD	N
		U6	0.2035	0.1953	0.1994	0.7965	0.8047	0.8006		MCF7	1.0094	0.935	1.0295	1.0376	0.9464	0.981			ITGB6	0.893927	1.0255	1.09084	0.958537	0.904729	0.885926	0.858662	0.93493	0.908039			ITGB6	0.882947	1.13257	0.933033	0.897811	0.969379	0.88267	0.931869	1.05576	0.91657		1	0.130667	0.006055	6	0.120667	0.002805	6
		circITGB6	0.713	0.6744	0.6633	0.3367	0.287	0.3264										Capan-2	circITGB6	1.0451	0.9181	1.0422	0.2095	0.2079	0.2116	0.0706	0.0722	0.069		SW480	circITGB6	0.951145	0.987243	1.06495	0.037947	0.037685	0.031945	0.033385	0.030884	0.034968		2	0.1426	0.003647	6	0.144	0.02327	6
																			ITGB6	1.04195	0.961803	0.997851	0.886091	0.97148	0.785497	0.892746	0.84729	0.931986			ITGB6	1.1047	0.873589	0.93849	1.00845	1.09473	0.96163	1.06062	0.974235	0.98353		3	0.290167	0.013014	6	0.271667	0.020235	6
																																										4	0.529	0.035777	6	0.492	0.02004	6
																																										5	0.896833	0.052924	6	0.818833	0.050815	6
[truncated: 14 more columns]

## Sheet: Supplemental Fig.4
	Supplemental Fig.4a								Supplemental Fig.4d								Supplemental Fig.4g
		vec			circITGB6				vec	SLUG	SNAIL1	TWIST	SMAD2	SMAD3	ZEB1			vec			circITGB6
	lncRNA-ATB	1.0628	0.9791	0.961	0.8264	0.8627	0.9456		1.047	0.9562	1.279	1.2841	0.9129	1.30152	1.2482		Scr	414	318	360	720	708	765
	miR-200b	0.9488	1.0449	1.0087	1.0044	0.912	1.0093		1.085	0.7763	1.212	1.2581	1.065	1.28548	1.092		ITGB6-sh1	69	57	69	357	291	384
	SLUG	0.9951	1.0284	0.9772	0.9842	0.9009	0.9403		0.88	0.8669	1.115	1.0272	1.0285	0.91463	1.1527		ITGB6-sh2	93	105	102	351	390	399
	SNAIL1	0.9213	0.9906	1.0958	0.9958	0.9746	0.8996
	TWIST1	0.9256	1.1043	0.8428	0.9972	1.055	0.8682
	ZEB1	0.9726	1.0308	0.9975	0.8854	0.989	0.8626

[truncated: 4 more sheets: Supplemental Fig.6, Supplemental Fig.7, Supplemental Fig.8, Supplemental Fig.9]
